# Supplementary material for: Cholecystokinin-B Receptor-Targeted Nanoparticle for Imaging and Detection of Precancerous Lesions in the Pancreas
Source: Biomolecules. 2021 Nov 25;11(12):1766. doi: 10.3390/biom11121766 (PMC8698999; doi:10.3390/biom11121766)
Supplement: Supplementary file 1 [file biomolecules-11-01766-s001.zip]

Archive with 1 entries (1 files):
- biomolecules-1455175-supplementary.pdf
